# Supplementary material for: First Report of CC5-MRSA-IV-SCCfus “Maltese Clone” in Bat Guano
Source: Microorganisms. 2021 Oct 31;9(11):2264. doi: 10.3390/microorganisms9112264 (PMC8619057; doi:10.3390/microorganisms9112264)
Supplement: Supplementary file 1 [file microorganisms-09-02264-s001.zip]

Archive with 1 entries (1 files):
- microorganisms-1442275-supplementary.pdf
